# Supplementary material for: Didymella pinodella: An Important Pea Root Rot Pathogen in France to Watch Out For?
Source: J Fungi (Basel). 2024 Jan 5;10(1):44. doi: 10.3390/jof10010044 (PMC10820343; doi:10.3390/jof10010044)
Supplement: Supplementary file 1 [file jof-10-00044-s001.zip]

Archive with 1 entries (1 files):
- 2. Supporting information_Sisic et al.xlsx
