# Supplementary material for: Didymella pinodella: An Important Pea Root Rot Pathogen in France to Watch Out For?
Source: J Fungi (Basel). 2024 Jan 5;10(1):44. doi: 10.3390/jof10010044 (PMC10820343; doi:10.3390/jof10010044)
Supplement: Supplementary file 1 [file jof-10-00044-s001.zip › 2. Supporting information_Sisic et al.xlsx]

## Sheet: Table S1
Table S1. Genbank accession numbers for the β tubulin (tub2) gene region of the Didymella pinodella se-quences generated in this study along with the Didymella spp. reference strains and their Gen-Bank accession numbers used to examine phylogenetic relationships among collected Didymella isolates.
GB accesion number	Species	Culture ID1
OR965944	Didymella pinodella	FOEP 42.1500
OR965945	Didymella pinodella	FOEP 42.1501
OR965946	Didymella pinodella	FOEP 42.1503
FJ427161.1	Didymella pinodella	CBS 318.90
FJ427162.1	Didymella pinodella	CBS 531.66
GU237564.1	Didymella lethalis	CBS 103.25
GU237572.1	Didymella pinodes	CBS 525.77
GU237554.1	Didymella arachidicola	CBS 333.75
GU237558.1	Didymella nigricans	CBS 444.81
FJ427136.1	Didymella musae	CBS 463.69
GU237574.1	Didymella protuberans	CBS 381.96
FJ427124.1	Didymella glomerata	CBS 528.66
GU237557.1	Didymella aurea	CBS 269.93
FJ427098.1	Didymella heteroderae	CBS 109.92
GU237532.1	Ascochyta pisi	CBS 122785
1CBS: Westerdijk Fungal Biodiverity Institute (WIFB), Utrecht, The Netherlands; FOEP: this study - University Kassel, Section of Ecological Plant Protection Internal Fungal Cuture Collection.

## Sheet: Table S2
Table S2. Genbank accession numbers for the translation elongation factor 1α (EF-1α) gene region of the Fusarium sequences generated in this study along with the Fusarium reference strains and their GenBank accession numbers used to examine phylogenetic relationships among collected Fusarium isolates.
GB accesion number	Taxon	Culture ID1
OR965943	Fusarium oxysporum	FOEP 42.1412
OR965942	Fusarium oxysporum	FOEP 42.1410
OR965939	Fusarium oxysporum	FOEP 42.1409
OR965938	Fusarium oxysporum	FOEP 42.1408
OR965937	Fusarium oxysporum	FOEP 42.1317
OR965936	Fusarium oxysporum	FOEP 42.1303
OR965935	Fusarium oxysporum	FOEP 42.1300
OR965932	Fusarium avenaceum	FOEP 42.1217
OR965934	Fusarium avenaceum	FOEP 42.1209
OR965933	Fusarium avenaceum	FOEP 42.1206
OR965931	Fusarium avenaceum	FOEP 42.1205
OR965940	Fusarium oxysporum	FOEP 42.11444
OR965941	Fusarium oxysporum	FOEP 42.11441
ON192125.1	Fusarium oxysporum	MIAE08036
ON192123.1	Fusarium oxysporum	MIAE08034
ON192083.1	Fusarium oxysporum	MIAE07954
ON192083.1	Fusarium oxysporum	MIAE07835
ON192183.1	Fusarium oxysporum	MIAE07823
MW694294.1	Fusarium oxysporum	MIAE07695
MT630371.1	Fusarium oxysporum	F233
MT630324.1	Fusarium oxysporum	PG67
MT630322.1	Fusarium oxysporum	PG63
MT630319.1	Fusarium oxysporum	PG60
MT630316.1	Fusarium oxysporum	PG57
MT630348.1	Fusarium oxysporum	PG2
MT630332.1	Fusarium oxysporum	PG108
MN193860.1	Fusarium fujikuroi	NRRL 5538
OL772892.1	Fusarium avenaceum	NRRL 54939
HM068337.1	Fusarium torreyae	NRRL 54149
MF120508.1	Fusarium beomiforme	NRRL 53548
OL772887.1	Fusarium torulosum	NRRL 52772
FJ240352.1	Fusarium solani	NRRL 45880
GQ505663.1	Fusarium equiseti	NRRL 43636
GU170559.1	Fusarium foetens	NRRL 38302
AY527620.1	Fusarium oxysporum	NRRL 34936
MW233107.1	Fusarium sambucinum	NRRL 31969
MW233103.1	Fusarium graminearum	NRRL 31084
MH742712.1	Fusarium babinda	NRRL 25539
OL772833.1	Fusarium tricinctum	NRRL 25481
KY873384.1	Fusarium culmorum	NRRL 25475
MN193879.1	Fusarium nisikadoi	NRRL 25179
MT409452.1	Fusarium redolens	NRRL 22901
AF178361.1	Fusarium staphyleae	NRRL 22316
GQ505674.1	Fusarium concolor	NRRL 13459
GQ505403.1	Fusarium chlamydosporum	NRRL 13444
OM160859.1	Fusarium buharicum	NRRL 13371
AF008514.1	Fusarium newnesense	NRRL 25184
AY707173.1	Fusarium lateritium	L-55
MG857465.1	Fusarium heterosporum	ICMP 11866
ON953396.1	Fusarium decemcellulare	F48
JF735783.1	Neonectria ditissima	CBS 226.31
MW834283.1	Fusarium albidum	CBS 102683
1CBS/ CPC: Westerdijk Fungal Biodiverity Institute (WIFB), Utrecht, The Netherlands; NRRL and the isolates F48 and L-55: Agricultural Research Service Culture Collection, USA; FOEP: this study - University Kassel, Section of Ecological Plant Protection Internal Fungal Cuture Collection; MIAE: Gibert et al. 2021. https://doi.org/10.1111/ppa.13583; F233 & PG: Jenkins et al. 2018. http://webcat.warw…
